# Supplementary material for: Intergenerational Support and Second-Child Fertility Intention in the Chinese Sandwich Generation: The Parallel Mediation Model of Double Burnout
Source: Behav Sci (Basel). 2023 Mar 14;13(3):256. doi: 10.3390/bs13030256 (PMC10045525; doi:10.3390/bs13030256)
Supplement: Supplementary file 1 [file behavsci-13-00256-s001.zip]

Archive with 1 entries (1 files):
- behavsci-2212750-supplementary.pdf
